# Supplementary material for: Non‐canonical endogenous expression of voltage‐gated sodium channel NaV1.7 subtype by the TE671 rhabdomyosarcoma cell line
Source: J Physiol. 2022 Apr 27;600(10):2499–513. doi: 10.1113/JP283055 (PMC9325523; doi:10.1113/JP283055)
Supplement: Supplementary file 2 — Statistical Summary Document [file TJP-600-2499-s002.xlsx]

## Sheet: Statistical Summary Table
Statistical Summary Document
Manuscript Title:	Non-canonical endogenous expression of voltage-gated sodium channel NaV1.7 subtype by the TE671 rhabdomyosarcoma cell line
Authors:	Neville M. Ngum, Muhammad Y. A. Aziz, M. Liaque Latif, Richard J. Wall, Ian R. Duce, Ian R. Mellor
Animal model used, if applicable:	N/A
Underlying hypothesis:	That the major subtype of voltage-gated sodium channel expressed in undifferentiated TE671 cells is NaV1.7
Definitions of ‘n’:	For the PCR experiments 'n' refers to the number of separate culture vessels (3) from which the cells were taken x 2 technical replicates each. For the electrophysiology experiments 'n' refers to the number of separate cells tested by patch-clamp.
Statistical summary table:
Experimental question number	Finding/ conclusion	Experimental location/variable	Mean value	Standard Deviation	n	Exact P value	Figure/table in which data are presented	Units	Data comparisons	Statistical test	Any other experimental factors	Comments
Multiple tests of the same question are shown in different rows		e.g. cortex vs cerebellum or genotype	(or other summary statistic)	(SD)	(value)	If P is considered significant against a stated confidence limit, authors may indicate this in bold.The exact value must be stated unless P is less than 0.0001, in which case < is permitted.			e.g. WT vs KO		e.g. subjects’ age or sex	e.g. observation
1. qRT-PCR of sodium channel isoforms relative to GAPDH in TE671 cells	RNA for NaV1.7 is expressed by at least 215 times more than other isoforms	NaV1.1	1.22114e-05	6.11294e-06	6		1D				Passage 10
		NaV1.2	2.10697e-05	3.22023e-06	6
		NaV1.3	9.95597e-05	7.02254e-05	6
		NaV1.4	0.000285521	0.000110233	6
		NaV1.5	1.78078e-05	1.0303e-05	6
		NaV1.6	1.10619e-05	1.8906e-06	6
		NaV1.7	0.0603463	0.00760647	6	P < 0.0001 greater than all other isoforms				Student's t-test, unpaired
		NaV1.8	5.51656e-06	9.69492e-07	6
		NaV1.9	0.000147874	3.30716e-05	6
2. Mean amplitude of TE671 cell inward Na current		Maximum whole-cell current	2.6	0.7	25			nA
3. Mean rise time of TE671 cell Na current		Whole-cell current	0.75	0.015	25			ms
4. Mean normalised current-voltage (mV) relationship for TE671 cell Na currents	Current-voltage relationship conforms to that typical of voltage-gated Na channels	-70	0	0	25		3B	no units
		-60	-0.026055	0.0760559	25
		-50	-0.0722954	0.0711899	25
		-40	-0.355477	0.410598	25
		-30	-0.669055	0.286763	25
		-20	-0.88559	0.110124	25
		-10	-0.93532	0.0895765	25
		0	-0.85334	0.144665	25
		10	-0.7153	0.167375	25
		20	-0.58082	0.24088	25
		30	-0.47674	0.27697	25
		40	-0.35933	0.24622	25
		50	-0.24718	0.1666	25
		60	-0.17034	0.11117	25
5. Fast inactivation time constant vs voltage	Fast inactivation time constant decreases with increasing voltage	-40	4.96764	2.70952	11		3C	ms
		-30	2.36636	1.00958	11
		-20	1.84509	0.68976	11
		-10	1.62273	0.615646	11
		0	1.49836	0.58126	11
		10	1.4	0.507129	11
		20	1.32327	0.498497	11
		30	1.27336	0.471984	11
		40	1.18273	0.418572	11
		50	1.13109	0.407049	11
		60	1.0477	0.433474	10
6. Voltage-dependence of activation (mean normalised conductance vs Voltage (mV))	V50 = -31.89 (95% CI -34.24 to -29.65) mV	-70	0	0	25		3D	no units
		-60	0.0165571	0.0760559	25
		-50	0.0497836	0.0711899	25
		-40	0.267127	0.410598	25
		-30	0.553262	0.286763	25
		-20	0.814081	0.110124	25
		-10	0.967849	0.0895765	25
		0	1.00994	0.144665	25
		10	0.988682	0.167375	25
		20	0.964757	0.24088	25
		30	0.991995	0.27697	25
		40	1.00054	0.24622	25
		50	1.03995	0.1666	25
7. Voltage-dependence of fast inactivation (mean normalised current vs Voltage (mV))	V50 = -69.56 (95% CI -71.60 to -67.55) mV	-130	0.975384	0.0623501	16		3D	no units
		-120	0.976088	0.0617456	16
		-110	0.980747	0.0224002	16
		-100	0.946517	0.0510799	16
		-90	0.862918	0.138742	16
		-80	0.696735	0.254244	16
		-70	0.523673	0.264304	16
		-60	0.298466	0.21082	16
		-50	0.123931	0.10471	16
		-40	0.0420801	0.0326148	16
		-30	0.0290118	0.0187776	16
		-20	0.0202403	0.0348169	16
		-10	0.00786285	0.0163446	16
		0	0.00702502	0.00889253	16
		10	0.00986922	0.0120289	16
8. Voltage-dependence of slow inactivation (mean normalised current vs Voltage (mV))	V50 = -68.83 (95% CI -70.54 to -67.11) mV	-130	0.925951	0.089994	26		3D	no units
		-120	0.918277	0.11443	26
		-110	0.912095	0.104691	26
		-100	0.884138	0.095049	26
		-90	0.846911	0.125136	26
		-80	0.692379	0.175869	26
		-70	0.479246	0.180442	26
		-60	0.297946	0.170412	26
		-50	0.206636	0.142845	26
		-40	0.11702	0.091539	26
		-30	0.0678553	0.0723044	26
		-20	0.0364489	0.047607	26
		-10	0.0200649	0.027439	26
		0	0.0168165	0.0270265	26
		10	0.0177704	0.03879	26
9. Fraction recovery from fast inactivation vs recovery time (ms) at -70 mV	τ = 53.91 ms	10	0.207959	0.0222031	22		3E	no units
		20	0.381588	0.026575	22
		30	0.492628	0.0277703	22
		40	0.590022	0.0264389	22
		50	0.643984	0.0267835	22
		60	0.699618	0.0256755	22
		70	0.733261	0.022411	22
		80	0.758961	0.0215563	22
		90	0.794641	0.0213762	22
		100	0.819625	0.0211629	22
		110	0.832067	0.0210858	22
		120	0.866441	0.0189315	22
		130	0.863568	0.0141414	22
		140	0.894184	0.0148582	22
		150	0.906131	0.0163925	22
		160	0.906486	0.0139199	22
		170	0.914861	0.0142868	22
		180	0.923594	0.0127615	22
		190	0.934109	0.0128078	22
		200	0.936792	0.0136268	22
		210	0.944335	0.0110777	22
		220	0.954185	0.0110326	22
		230	0.962603	0.00952588	22
		240	0.968275	0.0114501	22
		250	0.964224	0.0139489	22
		260	0.970107	0.00997605	22
		270	0.965869	0.0110159	22
		280	0.976804	0.0109328	22
		290	0.978159	0.0113468	22
		300	0.978838	0.00988239	22
10. Fraction recovery from fast inactivation vs recovery time (ms) at -80 mV	τ = 49.47 ms	10	0.277626	0.0334624	20		3E	no units
		20	0.47133	0.0357097	20
		30	0.574593	0.0340716	20
		40	0.656045	0.0302152	20
		50	0.704914	0.0283212	20
		60	0.707934	0.066732	20
		70	0.786969	0.0224018	20
		80	0.807306	0.0200916	20
		90	0.827393	0.018946	20
		100	0.850477	0.0160964	20
		110	0.880193	0.0152915	20
		120	0.888778	0.013332	20
		130	0.897306	0.0138238	20
		140	0.916935	0.010436	20
		150	0.918274	0.00990733	20
		160	0.928182	0.0119152	20
		170	0.929025	0.0103129	20
		180	0.935587	0.0117446	20
		190	0.955898	0.00915774	20
		200	0.954859	0.0106867	20
		210	0.955161	0.00728599	20
		220	0.971209	0.00898711	20
		230	0.961256	0.0118018	20
		240	0.970932	0.00890425	20
		250	0.979886	0.00961667	20
		260	0.979916	0.00769892	20
		270	0.96803	0.0088788	20
		280	0.985272	0.00751794	20
		290	0.976274	0.00725497	20
		300	0.979606	0.00676519	20
11. Fraction recovery from fast inactivation vs recovery time (ms) at -90 mV	τ = 20.91 ms	10	0.430747	0.0351317	23		3E	no units
		20	0.674352	0.0319316	23
		30	0.798424	0.027461	23
		40	0.859468	0.0242602	23
		50	0.890762	0.0236719	23
		60	0.924455	0.0192422	23
		70	0.934508	0.0188894	23
		80	0.964416	0.038203	23
		90	0.958368	0.0154854	23
		100	0.963528	0.0160233	23
		110	0.96749	0.0141286	23
		120	0.978039	0.010351	23
		130	0.978948	0.00791846	23
		140	0.973015	0.00983143	23
		150	0.980683	0.0084171	23
		160	0.987087	0.00819559	23
		170	0.98665	0.00877573	23
		180	0.991171	0.00823455	23
		190	0.981308	0.0128741	23
		200	0.993209	0.00719547	23
		210	0.987253	0.00849126	23
		220	0.998234	0.0036182	23
		230	0.994991	0.00426828	23
		240	0.993532	0.00454928	23
		250	0.996395	0.00408991	23
		260	0.995973	0.00290084	23
		270	0.993316	0.00306939	23
		280	0.997709	0.00369415	23
		290	0.99994	0.00295364	23
		300	0.997243	0.00368453	23
12. Fraction recovery from fast inactivation vs recovery time (ms) at -100 mV	τ = 9.241 ms	10	0.685115	0.0355851	20		3E	no units
		20	0.905978	0.0125821	20
		30	0.955331	0.00956668	20
		40	0.976796	0.00710735	20
		50	0.98949	0.00454291	20
		60	0.99202	0.00404111	20
		70	0.998572	0.00260516	20
		80	0.997897	0.00205053	20
		90	0.997188	0.00309439	20
		100	1.00125	0.00168793	20
		110	0.999102	0.00276072	20
		120	1.00115	0.00251594	20
		130	0.999925	0.00186931	20
		140	1.00079	0.0019794	20
		150	1.00134	0.0022573	20
		160	1.00262	0.00207691	20
		170	1.0014	0.0011814	20
		180	1.00179	0.00330108	20
		190	1.00368	0.00327512	20
		200	0.997997	0.00224232	20
		210	0.998711	0.00131611	20
		220	1.00836	0.00514256	20
		230	1.00166	0.00252852	20
		240	1.00153	0.00260107	20
		250	1.00235	0.0017353	20
		260	1.00477	0.00237755	20
		270	1.00082	0.0022493	20
		280	1.00225	0.00187849	20
		290	1.00385	0.00246472	20
		300	1.00363	0.00221684	20
13. % control response vs Log[TTX] (M)	TTX causes 75 (7) % inhibition at 100 nM	-10	92.1151	2.73034	6		4C	%
		-9	86.5982	6.32324	5
		-8	67.1294	6.10593	6
		-7	24.7121	6.93534	9
		-6	4.89759	2.19716	6
14. % control response vs Log[HWTX-IV] (M)	HWTX-IV causes 79 (6) % inhibition at 100 nM	-10	90.1563	3.26702	6		5C	%
		-9	76.5915	9.51135	6
		-8	64.4732	5.63776	6
		-7	21.0534	6.22414	7
		-6	2.64399	1.25143	7
15. % control response vs Log[ProTx-II] (M)	ProTx-II causes 84 (4) % inhibition at 10 nM	-10	80.0035	5.75712	6		6C	%
		-9	46.9602	8.73246	6
		-8	15.5777	4.3194	9
		-7	4.7062	0.758075	5
Note: Values in bold are reported in the text; the remainder are from the same datasets but only presented in the figures indicated.
